# Supplementary material for: MYC-driven increases in mitochondrial DNA copy number occur early and persist throughout prostatic cancer progression
Source: JCI Insight. 2023 Dec 22;8(24):e169868. doi: 10.1172/jci.insight.169868 (PMC10807718; doi:10.1172/jci.insight.169868)
Supplement: Supporting data values [file jciinsight-8-169868-s128.xlsx]

## Sheet: Figure 1
Figure 1C
%mtDNA ISH area
Normal_luminal	Normal_basal
3.14434	20.0637
5.72444	24.2072
3.1195	12.0261
5.07518	18.1519
2.07847	10.9391
5.08132	26.1348
1.74744	12.8155

## Sheet: Figure 2
Figure 2F
%mtDNA ISH area
Normal	HGPIN	Primary PCa	mCRPC
4.28303	7.32718	10.6371	25.6357
7.79451	12.7862	18.7821	11.8743
4.35275	21.8306	14.1405	19.3907
12.5038	18.4669	32.3391	13.6896
5.54339	12.6064	11.7678	14.5439
9.46383	14.9486	9.22934	11.815
3.83676	28.9445	15.2776	14.4313
5.08188	20.719	13.323	11.2085
14.8282	9.01437	6.63381	22.3286
5.79828	17.9341	28.1877	24.6663
3.64234	26.9146	39.4037	21.3451
10.347	21.8306	11.7678	15.3219
7.14414	15.4595	18.0409	33.2208
7.9987		14.0794	25.0386
9.08597		11.0513	33.9675
9.18737			22.3005
			30.2027
			34.3581
			27.189
			37.0463
			27.7504
			30.8895
			31.6892

## Sheet: Figure 4
Figure 4B									Figure 4C	Each row represents the %area of each indicated DNA/RNA in the same area of interest (they are matched)
%MT-RNR1 area			%MT-ATP6 area			%MT-CYB area			MT-CO1 sense	MT-RNR1	MT-ND6	MT-ATP6	MT-CYB
Benign	Cancer		Benign	Cancer		Benign	Cancer		7.8271	21.0242	8.44538	0.878708	10.3187
21.0242	30.5098		0.878708	1.95439		10.3187	20.5207		13.558	17.7536	19.7951	1.32467	11.7738
17.7536	22.4513		1.32467	2.84881		11.7738	21.4575		11.634	12.8815	19.0797	0.397199	6.60298
12.8815	28.4346		0.397199	1.44703		6.60298	13.1842		16.5018	30.5098	33.1224	1.95439	20.5207
9.56036	19.9733		0.154555	0.554437		4.81017	6.12382		18.775	22.4513	33.0715	2.84881	21.4575
13.4408	9.56036		2.88239	0.154555		15.1843	4.81017		7.47184	28.4346	14.6534	1.44703	13.1842
13.5773	40.6787		4.31583	17.2309		16.254	40.5943		2.22834	19.9733	5.47632	0.554437	6.12382
23.2944	39.7601		1.33506	20.8206		14.2586	50.4004		12.2242	9.56036	10.5872	0.154555	4.81017
12.1094	20.4081		0.507867	5.13799		6.64689	18.959		15.1432	40.6787	25.8803	17.2309	40.5943
2.89545	15.03		0.085525	5.00166		2.96143	20.9924		19.5507	39.7601	32.3727	20.8206	50.4004
1.92017	9.75544		0.251187	8.70536		4.25095	22.9166		7.64688	20.4081	12.76	5.13799	18.959
2.26232	11.5013		0.012856	6.08962		1.6538	16.3286		12.2242	9.56036	10.5872	0.154555	4.81017
2.33649	15.0222		0.061659	10.103		1.92139	21.6783		16.175	13.4408	22.6674	2.88239	15.1843
5.16224	20.7972		0.090584	2.33852		3.23532	17.2266		15.0606	13.5773	21.8842	4.31583	16.254
5.55787	23.8313		0.110304	3.8015		7.17358	19.3564		6.77167	15.03	11.3385	5.00166	20.9924
7.48112	30.8005		0.15603	7.16808		6.16333	26.455		13.3106	9.75544	23.1442	8.70536	22.9166
	33.164			7.37293			26.057		10.6926	11.5013	17.845	6.08962	16.3286
	17.0355			0.69572			13.7966		16.7977	15.0222	21.1991	10.103	21.6783
	16.1014			1.11647			11.1891		15.8333	23.2944	32.3503	1.33506	14.2586
	20.9318			1.43292			18.8342		8.10204	12.1094	18.8831	0.507867	6.64689
	5.80819			0.605189			8.90353		7.21194	2.89545	16.3316	0.085525	2.96143
	3.11252			0.011027			1.50955		7.65016	1.92017	16.9215	0.251187	4.25095
	11.6524			0.014453			5.13033		23.3068	20.7972	38.583	2.33852	17.2266
	8.29703			0.354829			6.50957		18.9008	23.8313	26.8744	3.8015	19.3564
	14.856			6.64982			19.9924		22.743	30.8005	32.2398	7.16808	26.455
	19.331			0.402523			9.99705		23.3186	33.164	34.2577	7.37293	26.057
	18.7425			1.88476			15.913		5.72837	2.26232	8.24711	0.012856	1.6538
									7.75507	2.33649	9.29977	0.061659	1.92139
									8.42318	5.16224	8.99876	0.090584	3.23532
									10.4089	17.0355	12.8404	0.69572	13.7966
									4.87551	16.1014	5.54509	1.11647	11.1891
									10.9354	20.9318	13.4932	1.43292	18.8342
									6.36352	5.80819	9.47998	0.605189	8.90353
									0.745431	3.11252	0.60568	0.011027	1.50955
									0.528802	11.6524	0.543647	0.014453	5.13033
									20.0122	5.55787	23.7632	0.110304	7.17358
									13.782	7.48112	19.9872	0.15603	6.16333
									16.0454	8.29703	17.0359	0.354829	6.50957
									23.8811	14.856	30.6914	6.64982	19.9924
									11.6605	19.331	18.7708	0.402523	9.99705
									13.3962	18.7425	19.8747	1.88476	15.913

## Sheet: Figure 6
Figure 6A
Δ%mtDNA area	Δ%MYC positive cells
-86.011	-97.5309
-88.9361	-96.1539
-63.8377	-91.9192
-50.3162	-87.3563
24.3003	-70.3704
28.2962	-18.3099
-15.9984	-17.7215
-11.0305	-3.52941
0.242571	0
-23.3778	2.27273
14.2344	8.19672
59.3935	40

## Sheet: Figure 7
Figure 7C
	MT-CO1			MT-RNR1
	Independent biological replicate 1	Independent biological replicate 2		Independent biological replicate 1	Independent biological replicate 2
DMSO	1	1		1	1
975, 2.5 μM	0.371964	0.681645		0.326241	0.500621
975, 5 μM	0.242887	0.37092		0.198582	0.225259
975, 10 μM	0.0582929	0.117423		0.0425532	0.0550725

## Sheet: Figure 9
Figure 9B
%mtDNA ISH area
Normal	PanIN
2.97304	5.8488
3.04019	2.01382
2.56006	3.5092
0.607783	13.0242
0.704858	21.265
3.51987	6.87356
7.12368	17.7803
1.16963	11.9108
7.31542	15.2443
3.28428	16.6384
6.40086	20.1343
9.63061	21.3869
7.41012	20.0787
10.5145	18.421
8.33005	16.3275
3.98757	9.30674
4.61974	21.1659
2.33049	18.0462
5.33073	6.04358
1.81793	6.57947
4.89111	10.3685
	11.4213
	16.3429
	10.6528
	7.94821

## Sheet: Sup.Fig.1
Sup.Fig.1
%MT-CO1 sense area
Luminal	Basal
2.76433	16.4947
2.12179	15.8696
3.97351	18.0554
2.66141	17.3549
4.59238	19.171
4.11234	11.8781
6.33159	19.5831
5.265	16.9004
2.90926	12.1323
2.53915	9.32167
3.5758	11.9893
7.93768	21.0893

## Sheet: Sup.Fig.2
Sup.Fig.2
%mtDNA ISH area
Normal	HGPIN	Primary PCa
8.68854	12.3265	10.8475
10.2391	24.6073	7.61114
10.347	17.9341	26.234
13.1228	23.0485	9.10702
7.05905	19.0033	12.025
4.5556	11.8149	21.4623
6.53117	13.7575	16.7702
4.24617	21.8306	8.26606
3.42735	8.66309	9.81896
5.08188	12.2012	28.1877
15.7954	16.955	11.1797
13.8611	15.1237	10.2361
7.35898	14.7735	2.38869
5.35193	32.341	20.4008
4.68393	25.5481	11.7678
1.64219	27.0306	12.9136
5.64248	13.3337	17.6416
6.35356	21.7925	9.98012
4.5979	10.7861	15.934
6.85271	7.24268	22.6796
3.12815	7.32718	4.6983
2.86822	26.9146	7.57839
10.9769	7.79776	6.59311
14.0308	11.9883	7.84616
8.91544		4.51757
5.54071		5.51907
8.92737		19.6384
3.16999		22.6732
4.69997		40.1782
5.18828		8.95277
11.8444		15.5583
4.88947		5.35487
4.69861		10.9983
10.7058		41.7288
13.841		41.5088
4.49519		13.7797
4.63251		15.4807
11.576		16.6333
11.0494		24.2324
9.18737		14.3625
		18.5183
		9.54073
		41.9277
		47.4009
		28.8825

## Sheet: Sup.Fig.3
Sup.Fig.3B
%MT-CO1 sense area
Tumor Region 1	Tumor Region 2	Tumor Region 3	Tumor Region 4
3.74103	14.5166	19.4309	2.12409
3.5324	19.841	21.7201	1.71016
4.56896	18.891	21.0772	1.80563

## Sheet: Sup.Fig.4
Sup.Fig.4B							Sup.Fig.4C
Relative mtDNAcn by qPCR	mtDNAcn by NGS						Benign	Cancer
1.31572	317.9						2.07473	4.39918
2.06415	453.35						2.06415	1.31572
4.46727	725.2						1.29671	4.46727
1.29671	274.5						2.90489	2.90986
2.90986	595.7						2.44192	3.71251
2.90489	724.4						1.91768	4.68907
3.71251	610.4						1.95071	2.71094
2.44192	432.25						4.67453	4.98866
1.91768	351.6						3.19799	8.56637
4.68907	794.5						3.32453	4.62409
2.07473	414.75
4.39918	723.7
1.95071	447.5
2.71094	630.8
4.98866	923.95
4.67453	972.5
3.19799	554.15
8.56637	1353

[truncated: 1 more sheets: Sup.Fig.9]
